# Supplementary material for: Nine genes abundantly expressed in the epididymis are not essential for male fecundity in mice
Source: Andrology. 2019 Mar 29;7(5):644–53. doi: 10.1111/andr.12621 (PMC6688925; doi:10.1111/andr.12621)
Supplement: Supplementary file 2 — Table S1 Primer sequences for the tissue expression analysis. [file ANDR-7-644-s002.xlsx]

## Sheet: Sheet1
Supplemental Table S1. Primer sequences for the tissue expression analysis
Genes	Accession #	Forward (5'-3')	Reverse (5'-3')	Total cycles	Predicted size (bp)
Clpsl2	ENSMUSG00000024224	tcatggcattcactcaggc	attcaagccagatcgacagg	35	263
Epp13	ENSMUSG00000053367	tgcagactagagccatttct	ctggaaggaacagcaggggtcg	30	489
Gm1110	ENSMUSG00000079644	gacacatggggaactctgca	cagctgctccatggataggg	30	405
Glb1l2	ENSMUSG00000036395	atgcccaagtggagtctgcg	gttaatgtactggttcctgcccagg	30	1956
Glb1l3	ENSMUSG00000031966	gcatacctcagcaagcatcg	gcagggatcagcatcaccagcagc	30	1983
Pate1	ENSMUSG00000091215	tcccaattactgagatgcct	ttcattgcacatgtcttggc	35	360
Pate2	ENSMUSG00000074452	tgatctgtctgttctgccaa	gctctgtcctcctttcaaaa	35	270
Pate3	ENSMUSG00000094995	ttgctgctcttctccctctt	gttacaaaaatcagagttgc	35	270
Rnase13	ENSMUSG00000068392	atggcaccagatgtggcctg	gtagagaccaatgatacctatagg	30	459
Actb	ENSMUSG00000029580	catccgtaaagacctctatgccaac	atggagccaccgatccaca	30 or 35	171
