# Supplementary material for: Nine genes abundantly expressed in the epididymis are not essential for male fecundity in mice
Source: Andrology. 2019 Mar 29;7(5):644–53. doi: 10.1111/andr.12621 (PMC6688925; doi:10.1111/andr.12621)
Supplement: Supplementary file 3 — Table S2 Primer sequences for the genotyping and gRNA sequences. [file ANDR-7-644-s003.xlsx]

## Sheet: Sheet1
Supplemental Table S2. Primer sequences for the genotyping and gRNA sequences.
Genes	Accession #	gRNAs (5'-3')		Forward (5'-3')	Reverse (5'-3')		Total cycles	Predicted size wild/mutant (bp)
Clpsl2	ENSMUSG00000024224	tcaggccttggtcaccgtcc (gRNA#5), ctatatcatttgacatcggc (gRNA#6)		agtagccagtataaggtccgcgg	atgggaaccccagaatcagcagg (Rv#1), caaaaaaccaagccgtggagagg (Rv#2)		40	602/470
Epp13	ENSMUSG00000053367	gaggcctgcgttcctcgtga (gRNA#7), acagagcagagcggcttcac (gRNA#8)		ccagcagttgtttgtgtggg	acaacccaggactcatgcag (Rv#1), ctggctattgtcacagggca (Rv#2)		40	413/421
Glb1l2	ENSMUSG00000036395	aagatggggtagcgctctct (gRNA#11)		tactacctccttccagcccc (Fw#1)	cctacggcttcccctgaaag		40	444/299
Gm1110	ENSMUSG00000079644	gtcttcagccttatgtgcga (gRNA#12)		tggtgcaaagcctaggaaca (Fw#2)	－
Pate1	ENSMUSG00000091215	taattgggacttgcacattt (gRNA#1)		gaattctccctgctgatacaatcctga	gctagcgaatcagtcaatctgttggca		40	575/576
Pate2	ENSMUSG00000074452	gcgcaggtctgtctatgatt (gRNA#2)		gggaattctccttttcacaatcccagcac	gggctagccatcagcccctctatcactca		40	586/582
Pate3	ENSMUSG00000094995	tccctcttctacttcattgt (gRNA#3), acccacaatgaagtagaaga (gRNA#4)		gggaattccaaagctgcctacaagctcaa	ggctgcagtgtggtggagtgctagaaaag		40	568/563 or 567
Rnase13	ENSMUSG00000068392	ctggagaagaccggagactc (gRNA#9), ggcctctacatgccacacga (gRNA#10)		ataggaggagggttggctgt	acagtctgcttcttgggtgg		40	893/306
Underlined letters show the nucleotides for restriction emzymes.
